# Supplementary material for: Experiences, Beliefs, and Values of Patients with Chronic Pain Who Attended a Nurse-Led Program: A Descriptive Phenomenological Qualitative Study
Source: Nurs Rep. 2025 Jul 25;15(8):269. doi: 10.3390/nursrep15080269 (PMC12389680; doi:10.3390/nursrep15080269)
Supplement: Supplementary file 1 [file nursrep-15-00269-s001.zip]

Archive with 1 entries (1 files):
- nursrep-3712497-supplementary.pdf
